# Supplementary material for: Atomistic Descriptors for Machine Learning Models of Solubility Parameters for Small Molecules and Polymers
Source: Polymers (Basel). 2021 Dec 22;14(1):26. doi: 10.3390/polym14010026 (PMC8747575; doi:10.3390/polym14010026)
Supplement: Supplementary file 1 [file polymers-14-00026-s001.zip]

Archive with 1 entries (1 files):
- polymers-1463250-supplementary.pdf
